# Supplementary material for: A conjugal gene drive-like system efficiently suppresses antibiotic resistance in a bacterial population
Source: NPJ Antimicrob Resist. 2026 Feb 2;4:8. doi: 10.1038/s44259-026-00181-z (PMC12864801; doi:10.1038/s44259-026-00181-z)
Supplement: Supplementary file 2 — Source Data file [file 44259_2026_181_MOESM2_ESM.xls]

## Sheet: Fig. 1c 
	(CFU/ml)
Figure 1c pSC101
(-) Arab (Amp)	(-) Arab (Gm)	(+) Arab (Amp)	(+) Arab (Gm)
230000000	160000000	600000	17000000
250000000	270000000	500000	20000000
210000000	230000000	300000	21000000
240000000	170000000	300000	10000000
350000000	400000000	500000	16000000
260000000	210000000	600000	19000000
250000000	160000000	500000	17000000
250000000	210000000	500000	15000000
250000000	180000000	200000	21000000
Figure 1c p15A
(-) Arab (Amp)	(-) Arab (Gm)	(+) Arab (Amp)	(+) Arab (Gm)
280000000	200000000	200000	3000000
180000000	260000000	600000	2000000
180000000	240000000	200000	1000000
190000000	160000000	700000	4000000
350000000	140000000	200000	3000000
200000000	320000000	300000	3000000
340000000	310000000	300000	2000000
310000000	310000000	200000	1000000
240000000	340000000	100000	3000000
Figure 1c pBBR1
(-) Arab (Amp)	(-) Arab (Gm)	(+) Arab (Amp)	(+) Arab (Gm)
160000000	130000000	700000	4000000
290000000	280000000	800000	4000000
100000000	110000000	1000000	6000000
210000000	210000000	400000	7000000
130000000	110000000	400000	5000000
120000000	110000000	1400000	5000000
220000000	210000000	1800000	6000000
160000000	220000000	1700000	10000000
250000000	230000000	2000000	9000000

## Sheet: Fig. 2c
Figure 2c
	(CFU/ml)
(-) Arab (Amp)	(-) Arab (Gm)	(+) Arab (Amp)	(+) Arab (Gm)
500000000	400000000	300000	10000000
400000000	200000000	100000	50000000
700000000	400000000	100000	40000000
400000000	100000000	100000	50000000
400000000	400000000	900000	10000000
400000000	300000000	100000	10000000
500000000	300000000	700000	60000000
300000000	200000000	200000	40000000
600000000	800000000	500000	10000000

## Sheet: Fig. 3b
Figure 3b
	(CFU/ml)
(-) Arab (Amp)	(-) Arab (Gm)	(+) Arab (Amp)	(+) Arab (Gm)
400000000	800000000	20000	10000000
300000000	800000000	10000	10000000
700000000	500000000	20000	10000000
100000000	100000000	10000	10000000
500000000	300000000	10000	10000000
1000000000	1000000000	10000	10000000
800000000	1200000000	20000	10000000
400000000	500000000	10000	10000000
500000000	400000000	20000	10000000

## Sheet: Fig. 3e
Figure 3e
	(CFU/ml)
pPro-AG (RecA +)	(-) Arab (Amp)	(-) Arab (Gm)	(+) Arab (Amp)	(+) Arab (Gm)
	150000000	180000000	2100000	120000000
	130000000	100000000	2000000	160000000
	160000000	140000000	600000	100000000
	230000000	100000000	1200000	230000000
	240000000	310000000	2000000	120000000
	120000000	150000000	3300000	150000000
	130000000	180000000	1200000	130000000
	70000000	160000000	1300000	200000000
	170000000	110000000	900000	100000000
pPro-AG (RecA -)	(-) Arab (Amp)	(-) Arab (Gm)	(+) Arab (Amp)	(+) Arab (Gm)
	160000000	190000000	10000	40000000
	250000000	250000000	90000	50000000
	210000000	210000000	30000	100000000
	240000000	250000000	10000	60000000
	290000000	280000000	10000	30000000
	180000000	180000000	30000	20000000
	180000000	220000000	200000	50000000
	290000000	220000000	2000	80000000
	230000000	230000000	120000	20000000
pPro-AG-ΔCas9	(-) Arab (Amp)	(-) Arab (Gm)	(+) Arab (Amp)	(+) Arab (Gm)
	700000000	300000000	900000000	300000000
	700000000	400000000	600000000	900000000
	1000000000	700000000	600000000	300000000
	200000000	300000000	300000000	400000000
	600000000	400000000	300000000	600000000
	800000000	1100000000	100000000	1100000000
	800000000	500000000	400000000	600000000
	400000000	500000000	400000000	600000000
	300000000	700000000	600000000	400000000
pPro-AG-ΔλRed (RecA +)	(-) Arab (Amp)	(-) Arab (Gm)	(+) Arab (Amp)	(+) Arab (Gm)
	300000000	100000000	2500000	2700000
	100000000	100000000	1700000	3000000
	300000000	500000000	400000	1100000
	500000000	500000000	400000	600000
	900000000	400000000	400000	1200000
	200000000	600000000	400000	200000
	800000000	200000000	400000	600000
	300000000	500000000	300000	1000000
	400000000	400000000	400000	200000
pPro-AG-ΔλRed (RecA -)	(-) Arab (Amp)	(-) Arab (Gm)	(+) Arab (Amp)	(+) Arab (Gm)
	200000000	400000000	20000	30000
	200000000	300000000	40000	30000
	400000000	100000000	40000	40000
	300000000	400000000	30000	70000
	300000000	600000000	50000	90000
	300000000	300000000	90000	120000
	200000000	100000000	30000	70000
	200000000	200000000	50000	40000
	400000000	100000000	60000	30000

## Sheet: Fig. 4 b
Figure 4b
	(CFU/ml)
(-) Arab (Gm)	(-) Arab (Amp)	(+) Arab (Gm)	(+) Arab (Amp)
130000000	500000	160000000	170000000
150000000	400000	160000000	120000000
100000000	200000	130000000	150000000
200000000	1200000	90000000	150000000
140000000	300000	180000000	240000000
120000000	500000	120000000	140000000
260000000	500000	130000000	160000000
140000000	500000	220000000	130000000
130000000	700000	140000000	100000000

## Sheet: Fig. 4 e
Figure 4e	(CFU/ml)
	λ-Control			λ-D-Pro-AG
	(+) Arab (Gm)	(+) Arab (Amp)		(+) Arab (Gm)	(+) Arab (Amp)
	140000000	14000		70000000	70000000
	120000000	8000		140000000	40000000
	100000000	7000		90000000	40000000
	120000000	9000		80000000	60000000
	90000000	8000		70000000	30000000
	90000000	12000		60000000	40000000
	70000000	15000		80000000	20000000
	100000000	10000		40000000	80000000
	140000000	6000		60000000	20000000

## Sheet: Supplementary Fig. 2
Supplementary figure 2c
	(CFU/ml)
	(-aTC) (-Arab) (Amp)	(-aTC) (-Arab) (Gm)	(+aTC) (-Arab) (Amp)	(+aTC) (-Arab) (Gm)	(+aTC) (+Arab) (Amp)	(+aTC) (+Arab) (Gm)
pPro-AG-i	30000000	30000000	1300000	900000	600000	2000000
	250000000	200000000	1500000	1900000	4200000	3000000
	50000000	70000000	2000000	2300000	4200000	5000000
	(-) Arab (Amp)	(-) Arab (Gm)	(+) Arab (Amp)	(+) Arab (Gm)
pPro-AG-v	200000000	500000000	5000000	10000000
	200000000	300000000	3000000	18000000
	300000000	100000000	5000000	21000000

## Sheet: Supplementary Fig. 4
Supplementary Figure 4b	(Maximum Growth Rates (per min)
MG-WT	(-) Arab	(+) Arab
	0.00905278	0.00990498
	0.00919772	0.00988264
	0.00941505	0.00995918
pSC101-pPro-AG	(-) Arab	(+) Arab
	0.00930994	0.0102576
	0.0090854	0.00925497
	0.00862061	0.00942101
p15A-pPro-AG	(-) Arab	(+) Arab
	0.00880851	0.0100026
	0.00917652	0.0096417
	0.00968406	0.00996514
pBBR1-pPro-AG	(-) Arab	(+) Arab
	0.00989281	0.00899328
	0.009479	0.00932058
	0.0093929	0.00919363

## Sheet: Supplementary Fig. 6
Supplementary Figure 6b
Epi-300+ p-ProMobV	(-) Arab	(+) Arab
	0.0070203	0.00639424
	0.00674274	0.0063216
	0.00639694	0.00662347
Epi-300+ pBBR1-pProAG	(-) Arab	(+) Arab
	0.00704825	0.00599233
	0.00641264	0.00554419
	0.00783031	0.00619349

## Sheet: Supplementary Fig. 8
Supplemenatry Figure 8	Supplementary Figure 8	(CFU/ml)
pPro-AG (RecA +)	MG-WT RecA+	(-) Arab (Amp)	(-) Arab (Gm)	(+) Arab (Amp)	(+) Arab (Gm)
		200000000	200000000	6000000	40000000
		300000000	200000000	3000000	70000000
		300000000	200000000	7000000	50000000
pPro-AG (RecA -)	MG-WT RecA-	(-) Arab (Amp)	(-) Arab (Gm)	(+) Arab (Amp)	(+) Arab (Gm)
		170000000	160000000	20000	11000000
		170000000	130000000	50000	13000000
		170000000	200000000	10000	15000000

[truncated: 4 more sheets: Supplementary Fig. 10, Supplementary Fig. 11, Supplementary Fig. 12, Supplementary Fig. 13]
